# Supplementary material for: The Tubulin-Based-Polymorphism Method Provides a Simple and Effective Alternative to the Genomic Profiling of Grape
Source: PLoS One. 2016 Sep 19;11(9):e0163335. doi: 10.1371/journal.pone.0163335 (PMC5028034; doi:10.1371/journal.pone.0163335)
Supplement: S1 Table — Comparison of the six SSR alleles size obtained in this study (indicated by * in bold character) with those reported by the ten laboratories (lab. 1–10) of the International consortium [32], on the same grapevine cvs. The size of both alleles (a and b), expressed in bp, is reported for each of the six different SSR loci. Not determined allele size is indicated by nd. (XLSX) [file pone.0163335.s004.xlsx]

## Sheet: SuppMat_Tab2
	cv.	BA4											CBF											CBS											CHM
	lab.	1	2	3	4	5	6	7	8	9	10	*	1	2	3	4	5	6	7	8	9	10	*	1	2	3	4	5	6	7	8	9	10	*	1	2	3	4	5	6	7	8	9	10	*
SSR loci	VVMD5a	226	228	226	226	225	223	226	226	225	223	226	226	228	226	226	225	223	226	226	225	223	226	232	234	232	232	231	229	232	232	231	229	232	234	236	234	234	233	231	234	234	233	231	234
	VVMD5b	226	228	226	226	225	223	226	226	225	223	226	240	242	240	240	239	237	240	240	239	237	240	240	242	240	240	239	237	240	240	239	237	240	238	240	238	238	237	235	238	238	237	235	238
	VVMD7a	249	249	249	249	248	248	249	250	249	247	249	239	239	239	239	239	238	239	240	239	237	239	239	239	239	239	239	238	239	240	239	237	239	239	239	239	239	239	238	239	240	239	237	239
	VVMD7b	253	253	253	253	252	252	253	254	253	251	253	263	263	263	263	262	262	263	264	264	261	263	239	239	239	239	239	238	239	240	239	237	239	243	243	243	243	242	242	243	244	243	241	243
	VVMD27a	185	186	184	185	185	183	185	185	184	183	186	181	182	180	181	181	179	181	181	180	179	182	175	176	174	175	175	173	175	175	174	173	170	181	182	180	181	181	179	181	181	180	179	182
	VVMD27b	189	190	188	189	189	187	189	189	188	187	190	189	190	188	189	189	187	189	189	188	187	190	189	190	188	189	189	187	189	189	188	187	190	189	190	188	189	189	187	189	189	188	187	190
	VVS2a	133	133	135	133	134	130	133	134	133	130	135	139	139	141	139	140	136	139	140	139	136	141	139	139	141	139	140	136	139	140	139	136	141	137	137	139	137	138	134	137	138	137	134	139
	VVS2b	135	135	137	135	136	132	135	136	135	132	137	147	147	149	147	148	145	147	148	148	145	149	151	151	153	151	152	149	151	152	152	149	153	143	143	145	143	144	140	143	144	144	140	145
	VrZAG62a	193	192	194	193	nd	192	191	193	193	191	192	195	194	196	195	194	194	193	195	195	193	194	189	188	190	189	188	188	187	189	189	187	188	189	188	190	189	188	188	187	189	189	187	188
	VrZAG62b	201	200	202	201	nd	200	199	201	201	199	200	205	204	206	205	204	204	203	205	205	203	204	195	194	196	195	194	194	193	195	195	193	194	197	196	198	197	196	196	195	197	197	195	196
	VrZAG79a	243	243	243	244	242	242	242	242	242	241	243	247	247	247	248	246	246	246	246	246	245	247	247	247	247	248	246	246	246	246	246	245	247	243	243	243	244	242	242	242	242	242	241	243
	VrZAG79b	259	259	259	260	258	258	258	258	258	257	259	259	259	259	260	258	258	258	258	258	257	259	247	247	247	248	246	246	246	246	246	245	247	245	245	245	246	244	244	244	244	244	243	245
	cv.	K5											MR5											42											PN1
	lab.	1	2	3	4	5	6	7	8	9	10	*	1	2	3	4	5	6	7	8	9	10	*	1	2	3	4	5	6	7	8	9	10	*	1	2	3	4	5	6	7	8	9	10	*
SSR loci	VVMD5a	236	238	236	236	235	233	236	236	235	233	236	226	228	226	226	225	223	226	226	225	223	226	238	240	238	238	239	235	238	238	237	235	238	228	230	228	228	227	225	228	228	227	225	228
	VVMD5b	264	268	266	266	265	263	266	266	265	263	266	236	238	236	236	235	233	236	236	235	233	236	262	266	264	264	263	261	264	264	263	261	264	238	240	238	238	237	235	238	238	237	235	238
	VVMD7a	233	233	233	233	233	232	233	234	233	231	233	239	239	239	239	239	238	239	240	239	237	239	233	231	231	231	230	230	231	232	231	229	231	239	239	239	239	239	238	239	240	239	237	239
	VVMD7b	265	265	265	264	267	264	265	266	266	263	265	247	247	247	247	246	246	247	248	247	245	247	263	263	263	263	263	262	263	264	264	261	263	243	243	243	243	242	242	243	244	243	241	243
	VVMD27a	191	192	190	191	191	189	191	191	190	189	192	189	190	188	189	189	187	189	189	188	187	190	193	194	192	193	nd	190	193	193	192	191	194	185	186	184	185	185	183	185	185	184	183	186
	VVMD27b	211	212	210	211	211	207	211	211	210	208	212	191	192	190	191	191	189	191	191	190	189	192	217	218	216	217	nd	213	217	217	216	214	218	189	190	188	189	189	187	189	189	188	187	190
	VVS2a	141	141	143	142	142	138	141	142	142	138	143	139	139	141	139	140	136	139	140	139	136	141	127	127	129	127	128	124	127	128	127	124	129	137	137	139	137	138	134	137	138	137	134	139
	VVS2b	149	149	151	149	150	147	149	150	150	147	151	151	151	153	151	152	149	151	152	152	149	153	137	137	139	137	138	134	137	138	137	134	139	151	151	153	151	152	149	151	152	152	149	153
	VrZAG62a	201	200	202	201	200	200	199	201	201	199	200	195	194	196	195	194	194	193	195	195	193	194	193	190	192	193	190	190	190	192	191	189	192	189	188	190	189	188	188	187	189	189	187	188
	VrZAG62b	215	214	216	215	214	214	213	215	215	212	216	195	194	196	195	194	194	193	195	195	193	194	197	196	198	197	196	196	195	197	197	195	196	195	194	196	195	194	194	193	195	195	193	194
	VrZAG79a	251	251	251	252	250	250	250	250	250	249	251	259	259	259	260	258	258	258	258	258	257	259	255	255	255	256	254	254	254	254	254	253	255	239	239	239	240	238	238	238	238	239	237	239
	VrZAG79b	259	259	259	260	258	258	258	258	258	257	259	259	259	259	260	258	258	258	258	258	257	259	257	255	255	256	254	254	254	254	254	253	255	245	245	245	246	244	244	244	244	244	243	245
